# Supplementary material for: Optimized Green Extraction of Polyphenols from Cassia javanica L. Petals for Their Application in Sunflower Oil: Anticancer and Antioxidant Properties
Source: Molecules. 2022 Jul 6;27(14):4329. doi: 10.3390/molecules27144329 (PMC9320193; doi:10.3390/molecules27144329)
Supplement: Supplementary file 1 [file molecules-27-04329-s001.zip]

Archive with 1 entries (1 files):
- molecules-1778336-supplementary.pdf
